# Supplementary material for: Tomato-Thaumatin-like Protein Genes Solyc08g080660 and Solyc08g080670 Confer Resistance to Five Soil-Borne Diseases by Enhancing β-1,3-Glucanase Activity
Source: Genes (Basel). 2023 Aug 14;14(8):1622. doi: 10.3390/genes14081622 (PMC10454901; doi:10.3390/genes14081622)
Supplement: Supplementary file 1 [file genes-14-01622-s001.zip]

Archive with 3 entries (3 files):
- ╩2╛▌▓╣│Σ/Determination of ROS antioxidant physiological indexes in transgenic plants.xls
- ╩2╛▌▓╣│Σ/Disease resistance of transgenic plants.xls
- ╩2╛▌▓╣│Σ/RT-qPCR.xls
