# Supplementary material for: Tomato-Thaumatin-like Protein Genes Solyc08g080660 and Solyc08g080670 Confer Resistance to Five Soil-Borne Diseases by Enhancing β-1,3-Glucanase Activity
Source: Genes (Basel). 2023 Aug 14;14(8):1622. doi: 10.3390/genes14081622 (PMC10454901; doi:10.3390/genes14081622)
Supplement: Supplementary file 1 [file genes-14-01622-s001.zip › ╩2╛▌▓╣│Σ/Determination of ROS antioxidant physiological indexes in transgenic plants.xls]

## Sheet: NO.5
APX
		control			TO-TLP5			TO-TLP6
Fusarium oxysporum	0.344782	0.245335	0.319968	0.255082	0.255397	0.291888	0.222491	0.254876	0.349509
Verticillium dahliae	0.306188	0.305768	0.372121	0.26497	0.250671	0.198938	0.316282	0.300865	0.320488
Fusarium solani	0.389885	0.361285	0.407971	0.230062	0.286421	0.374744	0.113559	0.354556	0.270859
Ralstonia solanacearum	0.5005	0.440776	0.502923	0.481994	0.477888	0.420168	0.175385	0.198938	0.209453
Clavibacter michiganense subsp.michiganense	0.566653	0.439094	0.683456	0.169497	0.108932	0.137953	0.423112	0.325115	0.466012
CAT
		control			TO-TLP5			TO-TLP6
Fusarium oxysporum	1178.4	1166.08	1174.57	437.261	524.486	483.989	796.358	801.031	767.047
Verticillium dahliae	1371.4	1385.98	1364.17	744.391	723.151	741.559	643.855	744.108	646.404
Fusarium solani	1534.38	1538.91	1528.29	886.558	895.903	877.07	752.887	768.888	752.038
Ralstonia solanacearum	1288.98	1281.76	1269.87	1378.33	1390.65	1412.74	1378.33	1390.65	1412.74
Clavibacter michiganense subsp.michiganense	1166.22	1202.47	1186.32	1344.35	1352.56	1346.19	1385.27	1378.76	1380.18
POD
		control			TO-TLP5			TO-TLP6
Fusarium oxysporum	176.1	181.94	165.7	65.26	67.92	60.94	105.96	110.6	117.7
Verticillium dahliae	236.2	268.1	234.1	60.88	58.78	57.76	56.94	49.5	56.54
Fusarium solani	102.1	108.4	108.2	89.88	79.62	96.06	45.92	51.62	53.9
Ralstonia solanacearum	371.7	333.1	360	221.14	205.9	193.2	289.36	283.42	310.42
Clavibacter michiganense subsp.michiganense	281.86	367.14	300.22	163.18	194.1	180.8	209.5	221.8	208.4
SOD
		control			TO-TLP5			TO-TLP6
Fusarium oxysporum	492.797	494.79	475.447	494.79	486.899	421.208	470.806	450.389	470.806
Verticillium dahliae	497.804	492.797	496.796	442.791	438.661	434.592	410.678	412.156	412.899
Fusarium solani	486.899	516.551	504.957	389.488	383.47	373.762	397.051	400.566	402.699
Ralstonia solanacearum	496.796	490.818	483.993	371.238	399.154	393.584	409.209	418.915	371.867
Clavibacter michiganense subsp.michiganense	516.551	510.172	530.838	479.214	476.384	472.654	432.18	445.3	431.381
β-1,3-GA
		control			TO-TLP5			TO-TLP6
Fusarium oxysporum	152.467	161.069	167.427	168.923	182.761	177.525	163.117	173.963	164.239
Verticillium dahliae	134.515	139.751	145.361	146.857	150.223	151.719	150.971	156.207	161.817
Fusarium solani	154.337	161.817	164.061	184.631	187.997	193.233	171.915	176.029	174.533
Ralstonia solanacearum	141.621	148.727	150.971	169.671	172.663	178.273	155.833	165.931	168.175
Clavibacter michiganense subsp.michiganense	133.767	143.117	139.377	165.183	167.053	167.801	147.231	152.093	151.719

## Sheet: S-55
APX
		control			TO-TLP5			TO-TLP6
Fusarium oxysporum	0.294832	0.590506	0.588823	0.478209	0.556859	0.496294	0.518209	0.556859	0.496294
Verticillium dahliae	0.538774	0.437412	0.394091	0.500921	0.555176	0.587141	0.580921	0.555176	0.587141
Fusarium solani	0.305647	0.357921	0.37895	0.436571	0.452553	0.47232	0.436571	0.452553	0.47232
Ralstonia solanacearum	0.743279	0.662526	0.765571	0.948006	0.89355	0.761685	0.748006	0.79355	0.761685
Clavibacter michiganense subsp.michiganense	0.399138	0.383577	0.397456	0.970718	0.754115	0.811315	0.870718	0.754115	0.811315
CAT
		control			TO-TLP5			TO-TLP6
Fusarium oxysporum	733.346	674.724	704.177	871.123	845.918	852.149	871.123	845.918	852.149
Verticillium dahliae	1042.88	1055.34	1023.91	1238.15	1254.15	1249.2	1090.74	1109.15	1065.12
Fusarium solani	726.691	681.379	644.846	1360.63	1361.63	1358.23	1118.07	1119.06	1119.35
Ralstonia solanacearum	1256.84	1238.86	1262.08	1024.9	1025.75	1016.4	826.378	779.508	795.226
Clavibacter michiganense subsp.michiganense	1412.46	1411.19	1458.06	911.338	928.33	913.886	855.83	836.714	842.945
POD
		control			TO-TLP5			TO-TLP6
Fusarium oxysporum	112.52	118.28	113.62	141.86	159.02	132.62	122.695	138.903	122.627
Verticillium dahliae	155.76	173.02	184.98	173.8	159.12	162.72	159.627	166.931	176.905
Fusarium solani	198.18	190.74	192.66	158.68	150.08	159.5	196.576	150.265	156.909
Ralstonia solanacearum	333	354.82	355.6	325.88	339.96	302.44	323.433	329.114	301.233
Clavibacter michiganense subsp.michiganense	301.56	265.86	312.8	244.92	265.7	275.72	281.314	289.699	287.711
SOD
		control			TO-TLP5			TO-TLP6
Fusarium oxysporum	461.746	455.573	473.582	457.323	456.446	470.806	383.242	449.449	441.194
Verticillium dahliae	459.084	432.18	518.706	515.478	504.957	504.957	438.758	410.359	417.052
Fusarium solani	432.982	471.729	469.887	339.627	428.998	415.889	469.742	433.633	466.609
Ralstonia solanacearum	402.699	388.812	385.46	423.521	425.074	430.585	356.057	357.235	430.585
Clavibacter michiganense subsp.michiganense	472.654	489.833	488.852	459.677	425.854	439.653	464.77	489.14	417.131
β-1,3-GA
		control			TO-TLP5			TO-TLP6
Fusarium oxysporum	152.467	161.069	167.427	168.923	182.761	177.525	163.117	173.963	164.239
Verticillium dahliae	134.515	139.751	145.361	146.857	150.223	151.719	150.971	156.207	161.817
Fusarium solani	154.337	161.817	164.061	184.631	187.997	193.233	171.915	176.029	174.533
Ralstonia solanacearum	141.621	148.727	150.971	169.671	172.663	178.273	155.833	165.931	168.175
Clavibacter michiganense subsp.michiganense	133.767	143.117	139.377	165.183	167.053	167.801	147.231	152.093	151.719
