# Supplementary material for: Tomato-Thaumatin-like Protein Genes Solyc08g080660 and Solyc08g080670 Confer Resistance to Five Soil-Borne Diseases by Enhancing β-1,3-Glucanase Activity
Source: Genes (Basel). 2023 Aug 14;14(8):1622. doi: 10.3390/genes14081622 (PMC10454901; doi:10.3390/genes14081622)
Supplement: Supplementary file 1 [file genes-14-01622-s001.zip › ╩2╛▌▓╣│Σ/Disease resistance of transgenic plants.xls]

## Sheet: NO.5
plants		control
	F. oxysporum	V. dahliae	F. solani	R. solanacearum	Clavibacter michiganense subsp. michiganense
1	2	3	3	4	3
2	2	2	2	4	4
3	2	2	1	3	4
4	3	3	2	4	4
5	3	2	2	3	4
6	3	3	2	1	3
7	2	2	3	3	2
8	3	2	3	2	2
9	2	3	2	4	3
10	2	3	2	3	3
		TO'-SITLP5
	F. oxysporum	V. dahliae	F. solani	R. solanacearum	Clavibacter michiganense subsp. michiganense
1	1	1	2	2	1
2	2	2	2	3	2
3	1	1	1	2	1
4	2	1	1	2	3
5	2	2	1	2	2
6	2	2	2	3	2
7	1	2	0	2	2
8	2	1	1	2	3
9	2	2	1	1	1
10	0	1	2	3	1
		TO'-SITLP6
	F. oxysporum	V. dahliae	F. solani	R. solanacearum	Clavibacter michiganense subsp. michiganense
1	1	1	1	2	1
2	2	2	2	2	2
3	1	1	1	1	3
4	2	1	2	3	3
5	2	2	1	3	2
6	2	1	2	2	2
7	3	1	1	2	3
8	1	1	1	2	1
9	2	2	1	1	3
10	1	1	2	3	2

## Sheet: S-55
plants		control
	F. oxysporum	V. dahliae	F. solani	R. solanacearum	Clavibacter michiganense subsp. michiganense
1	1	0	0	1	1
2	1	1	1	1	2
3	0	0	1	2	1
4	0	1	2	1	1
5	1	1	1	1	0
6	1	0	0	1	1
7	0	1	0	0	1
8	0	0	0	2	1
9	0	1	1	2	2
10	1	1	0	0	1
		KO-SITLP5
	F. oxysporum	V. dahliae	F. solani	R. solanacearum	Clavibacter michiganense subsp. michiganense
1	2	1	2	2	2
2	1	2	1	3	2
3	1	1	1	2	1
4	2	2	2	2	2
5	1	1	1	1	2
6	1	0	2	1	1
7	1	2	2	2	2
8	0	1	3	2	1
9	1	1	1	1	0
10	1	1	1	1	1
		KO-SITLP6
	F. oxysporum	V. dahliae	F. solani	R. solanacearum	Clavibacter michiganense subsp. michiganense
1	1	1	1	2	3
2	2	2	2	1	2
3	2	2	1	2	1
4	1	2	2	1	2
5	1	1	1	2	1
6	2	1	1	1	1
7	2	2	2	2	1
8	1	2	2	1	1
9	2	1	1	1	2
10	1	0	1	2	2
