# Supplementary material for: Tomato-Thaumatin-like Protein Genes Solyc08g080660 and Solyc08g080670 Confer Resistance to Five Soil-Borne Diseases by Enhancing β-1,3-Glucanase Activity
Source: Genes (Basel). 2023 Aug 14;14(8):1622. doi: 10.3390/genes14081622 (PMC10454901; doi:10.3390/genes14081622)
Supplement: Supplementary file 1 [file genes-14-01622-s001.zip › ╩2╛▌▓╣│Σ/RT-qPCR.xls]

## Sheet: NO.5
The 2−ΔΔCT method was used to calculate relative mRNA abundance
Fusarium solani treatment
		SITLP5			SITLP6
control	1	1	1	1	1	1
3d	1.594	0.836	1.069	2.946	2.388	2.043
5d	1.052	1.095	1.06	2.078	3.003	2.691
7d	1.543	1.97169	1.27742	0.963	1.42034	0.834643
9d	5.85319	4.64282	4.08672	7.38684	6.54711	5.31575
Verticillium dahliae treatment
		SITLP5			SITLP6
control	1	1	1	1	1	1
3d	1.447	1.422	1.415	1.367	1.251	1.206
5d	2.272	3.416	2.283	3.283	4.773	2.965
7d	0.849	1.79966	0.89633	1.664	1.26	1.54164
9d	5.34265	4.12012	6.19998	3.7557	5.43871	3.51303
Fusarium oxysporum treatment
		SITLP5			SITLP6
control	1	1	1	1	1	1
3d	7.63138	6.33	8.55518	5.21321	3.798	4.442
5d	1.342	2.481	1.346	3.56	5.659	3.362
7d	0.615	1.207	0.588	0.851	1.875	0.977
9d	4.059	2.838	2.341	5.122	3.859	3.119
Ralstonia solanacearum
		SITLP5			SITLP6
ck	1	1	1	1	1	1
3d	6.171	6.215	7.773	11.975	12.509	13.634
5d	2.885	3.975	3.028	2.998	3.829	2.767
7d	1.12	2.86829	1.50522	1.479	4.09176	1.7324
9d	0.194013	0.180858	0.113953	0.136163	0.14522	0.210063
Clavibacter michiganense subsp.michiganense
ck	1	1	1	1	1	1
3d	0.744	0.315	0.428	1.268	1.011	0.504
5d	0.476	0.481	0.367	1.409	1.526	1.027
7d	0.203	0.244042	0.288847	0.532	0.413018	0.680486
9d	0.119321	0.0699107	0.0819876	0.297522	0.125689	0.130387

## Sheet: S-55
The 2−ΔΔCT method was used to calculate relative mRNA abundance
Fusarium solani treatment
control	1	1	1	1	1	1
3d	8.846	11.241	11.013	125.547	155.141	152.949
5d	10.364	11.066	12.014	178.1	183.318	175.486
7d	18.688	26.142	15.316	71.16	110.29	88.5763
9d	64.6675	45.3481	42.3917	474.622	483.145	392.007
Verticillium dahliae treatment
control	1	1	1	1	1	1
3d	8.846	11.241	11.013	125.547	155.141	152.949
5d	10.364	11.066	12.014	178.1	183.318	175.486
7d	18.688	26.142	15.316	71.16	110.29	88.5763
9d	64.6675	45.3481	42.3917	474.622	483.145	392.007
Fusarium oxysporum treatment
control	1	1	1	1	1	1
3d	1.206	1.246	1.713	3.826	5.084	3.313
5d	64.468	54.923	42.377	228.943	254.746	262.472
7d	27.431	22.9331	20.9971	48.306	37.6341	27.0689
9d	228.72	261.264	134.584	407.494	559.496	348.896
Ralstonia solanacearum
ck	1	1	1	1	1	1
3d	11.068	14.198	17.26	34.711	32.885	46.391
5d	26.67	32.199	26.646	31.644	31.705	33.377
7d	10.978	12.3402	16.446	35.598	49.0126	32.6526
9d	15.1717	17.2959	17.5217	51.3912	51.3018	37.7011
Clavibacter michiganense subsp.michiganense
ck	1	1	1	1	1	1
3d	3.726	5.311	4.52	4.661	6.065	4.571
5d	10.947	8.329	19.423	15.867	15.863	20.974
7d	8.816	7.47121	8.587	81.274	93.4987	31.6228
9d	35.5093	46.1946	33.6385	106.933	173.148	190.873
